# Supplementary material for: Identification of Salmonella enterica Serovar Typhi Genotypes by Use of Rapid Multiplex Ligation-Dependent Probe Amplification
Source: J Clin Microbiol. 2013 Sep;51(9):2950–8. doi: 10.1128/JCM.01010-13 (PMC3754622; doi:10.1128/JCM.01010-13)
Supplement: Supplemental material [file JCM.01010-13_zjm999092769so1.xlsx]

## Sheet: Sheet1
Table S1. Bacterial isolates used in this study
Number	Strain ID	Country	Year	B(368bp)	Q(841)	A(418)	K(155)	E(993bp)	AROC1	S(1116bp)	F(180bp)	C(783bp)	FLIC1	H(6560bp)	SSAV1	N(720bp)	D(1451bp)	MLPA pattern	gryA mutation detected by MLPA	parC mutation detected by MLPA	NalR	MDR	CHL	AMP	SXT	OFX (MIC)	NAL (MIC)	CIP (MIC)
1	10877	Vietnam	1996	0	1	1	0	0	1	1	1	0	1	1	1	1	1	K,B,C,E	1	0	1	1	R	R	R	0.5	64	0.125
2	113	Vietnam	1994	0	1	1	0	1	1	1	1	1	1	1	1	1	1	K,B	1	0	1	1	R	R	R	0.25	128	0.064
3	2694	Vietnam	1995	0	1	1	0	0	1	1	1	0	1	1	1	1	1	K,B,C,E	1	0	1	0	S	S	S	0.125	128	0.125
4	4313	Vietnam	1995	0	1	1	0	0	1	1	1	0	1	1	1	1	1	K,B,C,E	1	0	1	0	S	S	S	1	128	0.125
5	10880	Vietnam	1995	0	1	1	0	0	1	1	1	0	1	1	1	1	1	K,B,C,E	1	0	1	1	R	R	R	1	>256	0.25
6	5623	Vietnam	1995	0	1	1	0	0	1	1	1	0	1	1	1	1	1	K,B,C,E	1	0	1	1	R	R	R	1	256	0.25
7	7568	Vietnam	1996	0	1	1	0	0	1	1	1	0	1	1	1	1	1	K,B,C,E	1	0	1	1	R	R	R	1	>256	0.25
8	8071	Vietnam	1996	0	1	1	0	0	1	1	1	0	1	1	1	1	1	K,B,C,E	1	0	1	0	S	S	S	1	>256	0.25
9	8699	Vietnam	1996	0	1	1	0	0	1	1	1	0	1	1	1	1	1	K,B,C,E	1	0	1	0	S	S	S	1	>256	0.25
10	7560	Vietnam	1996	0	1	1	0	0	1	1	1	0	1	1	1	1	1	K,B,C,E	1	0	1	1	R	R	R	1	>256	0.25
11	AG3	Vietnam	1996	0	1	1	0	0	1	1	1	0	1	1	1	1	1	K,B,C,E	1	0	1	1	R	R	R	1	256	0.25
12	8951	Vietnam	1996	0	1	1	0	0	1	1	1	0	1	1	1	1	1	K,B,C,E	1	0	1	1	R	R	R	1	256	0.25
13	9019	Vietnam	1994	0	1	1	0	0	1	1	1	0	1	1	1	1	1	K,B,C,E	1	0	1	1	R	R	R	1	256	0.5
14	9180	Vietnam	1996	0	1	1	0	0	1	1	1	0	1	1	1	1	1	K,B,C,E	1	0	1	1	R	R	R	1	256	0.25
15	9183	Vietnam	1996	0	1	1	0	0	1	1	1	0	1	1	1	1	1	K,B,C,E	1	0	1	1	R	R	R	1	128	0.25
16	9199	Vietnam	1996	0	1	1	0	0	1	1	1	0	1	1	1	1	1	K,B,C,E	1	0	1	1	R	R	R	1	>256	0.25
17	9209	Vietnam	1996	0	1	1	0	0	1	1	1	0	1	1	1	1	1	K,B,C,E	1	0	1	1	R	R	R	1	>256	0.25
18	11070	Vietnam	1996	0	1	1	0	0	1	0	1	0	1	1	1	1	1	K,B,C,E,S	1	0	1	1	R	R	R	1	>256	0.5
19	14308	Vietnam	1997	0	1	1	0	0	1	1	1	0	1	1	1	1	1	K,B,C,E	1	0	1	1	R	R	R	0.5	256	0.5
20	14635	Vietnam	1997	0	1	1	0	0	1	1	1	0	1	1	1	1	1	K,B,C,E	1	0	1	1	R	R	R	1	256	0.5
21	AS250	Vietnam	1999	0	1	1	0	0	1	1	1	0	1	1	1	1	1	K,B,C,E	1	0	1	0	S	R	S	0.5	256	0.25
22	AS252	Vietnam	1999	0	1	1	0	0	1	1	1	0	1	1	1	1	1	K,B,C,E	1	0	0	0	S	S	S	0.032	4	0.016
23	AS257	Vietnam	1999	0	1	1	0	1	1	1	1	1	1	1	1	1	1	K,B	0	0	0	0	R	S	R	0.032	4	0.008
24	AS288	Vietnam	1999	0	1	1	0	0	1	1	1	0	1	1	1	1	1	K,B,C,E	1	0	1	1	R	R	R	0.5	>256	0.25
25	CT111	Vietnam	2000	0	1	1	0	0	1	1	1	0	1	1	1	1	1	K,B,C,E	1	0	1	0	S	S	S	1	256	0.25
26	CT113	Vietnam	2000	0	1	1	0	1	1	1	1	1	1	1	1	1	1	K,B	0	0	0	0	S	S	S	0.032	8	0.008
27	CT117	Vietnam	2000	0	1	1	0	1	1	1	1	1	1	1	1	1	1	K,B	0	0	0	0	R	S	R	0.032	2	0.008
28	CT119	Vietnam	2001	0	1	1	0	0	1	1	1	0	1	1	1	1	1	K,B,C,E	1	0	1	0	S	R	S	0.5	256	0.25
29	CT143	Vietnam	2001	0	1	1	0	0	1	1	1	0	1	1	1	1	1	K,B,C,E	1	0	1	0	R	S	R	0.5	256	0.25
30	CT147	Vietnam	2001	0	1	1	0	0	1	1	1	0	1	1	1	1	1	K,B,C,E	1	0	1	1	R	R	R	1	256	0.25
31	DT2	Vietnam	2002	0	1	1	0	0	1	1	1	0	1	1	1	1	1	K,B,C,E	1	0	1	1	R	R	R	2	256	0.5
32	DT18	Vietnam	2002	0	1	1	0	0	1	1	1	0	1	1	1	1	1	K,B,C,E	1	0	1	1	R	R	R	2	256	0.5
33	DT47	Vietnam	2002	0	1	1	0	0	1	1	1	0	1	1	1	1	1	K,B,C,E	1	0	1	1	R	R	R	1	128	0.5
34	dty125	Vietnam	1995	0	1	1	0	0	1	1	1	0	1	1	1	1	1	K,B,C,E	1	0	1	0	S	S	S	0.25	256	0.125
35	dty1-71	Vietnam	1997	0	1	1	0	0	1	1	1	0	1	1	1	1	1	K,B,C,E	0	0	0	0	S	S	S	0.064	1	0.015
36	dty1-77	Vietnam	1997	0	1	1	0	0	1	1	1	0	1	1	1	1	1	K,B,C,E	1	0	1	1	S	R	R	0.5	128	0.25
37	dty1-94	Vietnam	1997	0	1	1	0	0	1	1	1	0	1	1	1	1	1	K,B,C,E	1	0	1	1	R	R	R	0.25	256	0.5
38	HTD798	Vietnam	2006	0	1	1	0	0	1	1	1	0	1	1	1	1	1	K,B,C,E	1	0	1	1	R	R	R	1	256	0.25
39	HTD810	Vietnam	2006	0	1	1	0	0	1	1	1	0	1	1	1	1	1	K,B,C,E	1	0	1	1	R	R	R	1	256	0.25
40	LTTT	Vietnam	2003	0	1	1	0	0	1	1	1	0	1	1	1	1	1	K,B,C,E	1	0	1	1	R	R	R	1.5	>256	0.5
41	IPT33	Vietnam	1997	0	1	1	0	0	1	1	1	0	1	1	1	1	1	K,B,C,E	1	0	1	1	R	R	R	0.5	256	0.5
42	IPT96	Vietnam	1998	0	1	1	0	0	1	1	1	0	1	1	1	1	1	K,B,C,E	1	0	1	1	R	R	R	0.5	256	0.25
43	PTY5	Vietnam	1999	0	1	1	0	0	1	1	1	0	1	1	1	1	1	K,B,C,E	1	0	1	1	R	R	R	0.5	256	0.25
44	TY1-94	Vietnam	1997	0	1	1	0	0	1	1	1	0	1	1	1	1	1	K,B,C,E	1	0	1	1	R	R	R	0.25	256	0.5
45	TY5909	Vietnam	2002	0	1	1	0	0	1	1	1	0	1	1	1	1	1	K,B,C,E	1	0	1	0	S	S	S	1	>256	0.38
46	TY6800	Vietnam	2002	0	1	1	0	0	1	1	1	0	1	1	1	1	1	K,B,C,E	1	0	1	0	S	S	S	1	>256	0.38
47	TY7045	Vietnam	2002	0	1	1	0	0	1	1	1	0	1	1	1	1	1	K,B,C,E	1	0	0	0	S	S	S	0.047	4	0.016
48	TY8339	Vietnam	2002	0	1	1	0	1	1	1	1	0	1	1	1	1	1	K,B,C	0	0	0	0	S	S	S	0.032	3	0.006
49	V03132	Vietnam	2002	0	1	1	0	0	1	0	1	0	1	1	1	1	1	K,B,C,E,S	0	0	0	0	S	S	S	0.032	4	0.016
50	V03135	Vietnam	2004	0	1	1	0	0	1	0	1	0	1	1	1	1	1	K,B,C,E,S	0	0	0	1	R	R	R	0.032	4	0.016
51	V04844	Vietnam	2004	0	1	1	0	0	1	1	1	0	1	1	1	1	1	K,B,C,E	1	0	1	1	R	R	R	0.38	>256	0.25
52	V06899	Vietnam	2004	0	1	1	0	0	1	1	1	0	1	1	1	1	1	K,B,C,E	1	0	1	0	S	S	S	0.5	>256	0.38
53	V07641	Vietnam	2004	0	1	1	0	0	1	1	1	0	1	1	1	1	1	K,B,C,E	1	0	1	0	S	S	S	0.5	>256	0.38
54	V08934	Vietnam	2004	0	1	1	0	0	1	1	1	0	1	1	1	1	1	K,B,C,E	1	0	1	0	S	S	S	0.5	>256	0.25
55	AG 25	Vietnam	2003	0	1	1	0	0	1	1	1	0	1	1	1	1	1	K,B,C,E	1	0	1	0	S	S	S	0.75	>256	0.25
56	AG 26	Vietnam	2003	0	1	1	0	0	1	1	1	0	1	1	1	1	1	K,B,C,E	1	0	1	1	R	R	R	0.5	>256	0.38
57	AG 33	Vietnam	2003	0	1	1	0	0	1	1	1	0	1	1	1	1	1	K,B,C,E	1	0	1	1	R	R	R	0.75	>256	0.38
58	AG 45	Vietnam	2003	0	1	1	0	0	1	1	1	0	1	1	1	1	1	K,B,C,E	1	0	1	1	R	R	R	1	>256	0.5
59	AG 53	Vietnam	2003	0	1	1	0	0	1	1	1	0	1	1	1	1	1	K,B,C,E	1	0	1	0	S	S	S	2	>256	0.5
60	AG86	Vietnam	2004	0	1	1	0	0	1	1	1	0	1	1	1	1	1	K,B,C,E	1	0	1	1	R	R	R	1	>256	0.38
61	AG92	Vietnam	2003	0	1	1	0	0	1	1	1	0	1	1	1	1	1	K,B,C,E	1	0	1	1	R	R	R	1	>256	0.5
62	AG93	Vietnam	2004	0	1	1	0	0	1	1	1	0	1	1	1	1	1	K,B,C,E	1	0	1	1	R	R	R	1	>256	0.38
63	AG98	Vietnam	2004	0	1	1	0	0	1	1	1	0	1	1	1	1	1	K,B,C,E	1	0	1	1	R	R	R	0.75	>256	0.38
64	AG99	Vietnam	2004	0	1	1	0	0	1	1	1	0	1	1	1	1	1	K,B,C,E	1	0	1	1	R	R	R	1.5	>256	0.5
65	AG100	Vietnam	2004	0	1	1	0	0	1	1	1	0	1	1	1	1	1	K,B,C,E	1	0	1	1	R	R	R	1	>256	0.5
66	AG102	Vietnam	2004	0	1	1	0	0	1	1	1	0	1	1	1	1	1	K,B,C,E	1	0	1	1	R	R	R	1	>256	0.5
67	AG 112	Vietnam	2004	0	1	1	0	0	1	1	1	0	1	1	1	1	1	K,B,C,E	1	0	1	1	R	R	R	1	>256	0.19
68	AG 152	Vietnam	2005	0	1	1	0	0	1	1	1	0	1	1	1	1	1	K,B,C,E	1	0	1	1	R	R	R	3	>256	0.38
69	AG 165	Vietnam	2005	0	1	1	0	0	1	1	1	0	1	1	1	1	1	K,B,C,E	1	0	1	1	R	R	R	0.5	>256	0.19
70	AG168	Vietnam	2005	0	1	1	0	0	1	1	1	0	1	1	1	1	1	K,B,C,E	1	0	1	1	R	R	R	1	>256	0.38
71	AG 169	Vietnam	2005	0	1	1	0	0	1	1	1	0	1	1	1	1	1	K,B,C,E	1	0	1	0	S	S	S	1	>256	0.38
72	AG171	Vietnam	2005	0	1	1	0	0	1	1	1	0	1	1	1	1	1	K,B,C,E	1	0	1	0	S	S	S	0.75	>256	0.38
73	AG173	Vietnam	2005	0	1	1	0	0	1	1	1	0	1	1	1	1	1	K,B,C,E	1	0	1	1	R	R	R	0.75	>256	0.38
74	AG 175	Vietnam	2005	0	1	1	0	0	1	1	1	0	1	1	1	1	1	K,B,C,E	1	0	1	1	R	R	R	0.75	>256	0.38
75	AG177	Vietnam	2005	0	1	1	0	0	1	1	1	0	1	1	1	1	1	K,B,C,E	1	0	1	1	R	R	R	0.75	>256	0.38
76	AG178	Vietnam	2005	0	1	1	0	0	1	1	1	0	1	1	1	1	1	K,B,C,E	1	0	1	1	R	R	R	0.75	>256	0.25
77	AG179	Vietnam	2005	0	1	1	0	0	1	1	1	0	1	1	1	1	1	K,B,C,E	1	0	1	1	R	R	R	0.75	>256	0.38
78	AG196	Vietnam	2004	0	1	1	0	0	1	1	1	0	1	1	1	1	1	K,B,C,E	1	0	1	0	S	S	S	1	>256	0.38
79	AG197	Vietnam	2004	0	1	1	0	0	1	1	1	0	1	1	1	1	1	K,B,C,E	1	0	1	1	R	R	R	0.75	>256	0.25
80	AG317	Vietnam	2005	0	1	1	0	0	1	0	1	0	1	1	1	1	1	K,B,C,E,S	1	0	1	1	R	R	R	0.75	>256	0.38
81	AG328	Vietnam	2005	0	1	1	0	0	1	1	1	0	1	1	1	1	1	K,B,C,E	1	0	1	0	S	S	S	0.75	>256	0.5
82	AG329	Vietnam	2005	0	1	1	0	0	1	1	1	0	1	1	1	1	1	K,B,C,E	1	0	1	0	S	S	S	0.75	>256	0.38
83	AG 336	Vietnam	2005	0	1	1	0	0	1	1	1	0	1	1	1	1	1	K,B,C,E	1	0	1	1	R	R	R	1.5	>256	0.5
84	AG346	Vietnam	2005	0	1	1	0	0	1	1	1	0	1	1	1	1	1	K,B,C,E	1	0	1	1	R	R	R	0.5	>256	0.25
85	AG355	Vietnam	2005	0	1	1	0	0	1	1	1	0	1	1	1	1	1	K,B,C,E	1	0	1	1	R	R	R	0.19	>256	0.19
86	AG357	Vietnam	2005	0	1	1	0	0	1	1	1	0	1	1	1	1	1	K,B,C,E	1	0	1	1	R	R	R	0.5	>256	0.25
87	AG359	Vietnam	2005	0	1	1	0	0	1	1	1	0	1	1	1	1	1	K,B,C,E	1	0	1	0	S	S	S	0.75	>256	0.38
88	Ly Van Tan	Vietnam	2006	0	1	1	0	0	1	1	1	0	1	1	1	1	1	K,B,C,E	1	0	1	0	S	S	S	0.5	>256	0.38
89	A102	India	2006	0	1	1	0	0	1	1	1	0	1	1	1	1	1	K,B,C,E	0	0	1	1	R	R	R	0.38	>256	0.19
90	A701	India	2006	0	1	1	0	0	1	1	1	0	1	1	1	1	1	K,B,C,E	1	0	1	0	S	S	S	0.38	>256	0.19
91	A763	India	2006	0	1	1	0	0	1	1	1	0	1	1	1	0	1	K,B,C,E,N	1	0	1	0	S	S	S	0.19	96	0.094
92	A832	India	2006	0	1	1	0	0	1	1	1	0	1	1	1	0	1	K,B,C,E,N	1	0	1	0	S	S	S	0.5	>256	0.38
93	A1481	India	2006	0	1	1	0	1	1	1	1	1	1	1	1	1	1	K,B	1	0	1	0	S	S	S	0.38	>256	0.19
94	A1672	India	2006	0	1	1	0	0	1	1	1	0	1	1	1	1	1	K,B,C,E	0	0	1	1	R	R	R	0.38	>256	0.19
95	A1910	India	2006	1	1	1	0	1	1	1	1	1	1	1	1	1	1	K	1	0	1	0	S	S	S	0.38	>256	0.25
96	A1919	India	2006	0	1	1	0	0	1	1	1	0	1	1	1	1	1	K,B,C,E	0	0	1	0	R	S	S	0.5	>256	0.38
97	A1962	India	2006	0	1	1	0	0	1	1	1	0	1	1	1	1	1	K,B,C,E	0	0	1	0	R	S	S	0.5	>256	0.38
98	A2783	India	2006	0	1	1	0	0	1	1	1	0	1	1	1	1	1	K,B,C,E	0	0	1	0	S	S	S	0.5	>256	0.38
99	A2904	India	2006	0	1	1	0	1	1	1	1	1	1	1	1	1	1	K,B	0	0	1	0	S	S	S	0.38	>256	0.19
100	B25	India	2004	0	1	1	0	0	1	1	1	0	1	1	1	0	1	K,B,C,E,N	0	0	1	0	S	S	S	0.5	>256	0.19
101	D186	India	2004	0	1	1	0	0	1	1	1	0	1	1	1	1	1	K,B,C,E	0	0	0	0	S	S	S	0.032	0.75	0.012
102	B115	India	2004	0	1	1	0	0	1	1	1	0	1	1	1	1	1	K,B,C,E	0	0	0	1	R	R	R	0.047	1.5	0.012
103	B116	India	2004	0	1	1	0	0	1	1	1	0	1	1	1	1	1	K,B,C,E	0	0	0	0	S	S	S	0.047	1.5	0.012
104	B181	India	2004	1	1	1	0	0	1	1	1	1	1	1	1	1	1	K,F	0	0	1	0	S	S	S	0.19	64	0.064
105	B765	India	2006	0	1	1	0	1	1	1	1	1	1	1	1	1	1	K,B	0	0	0	0	S	S	S	0.047	4	0.125
106	B1021	India	2006	0	1	1	0	0	1	1	1	0	1	1	1	1	1	K,B,C,E	1	0	1	0	S	S	S	0.38	>256	0.125
107	C132	India	2004	0	1	1	0	0	1	1	1	0	1	1	1	1	1	K,B,C,E	1	0	1	0	S	S	S	0.38	>256	0.19
108	C145	India	2004	0	1	1	0	0	1	1	1	0	1	1	1	1	1	K,B,C,E	0	0	0	0	S	S	S	0.064	1	0.016
109	C152	India	2004	0	1	1	0	0	1	1	1	0	1	1	1	0	1	K,B,C,E,N	0	0	1	0	S	S	S	0.5	>256	0.25
110	E48	India	2004	0	1	1	0	0	1	1	1	0	1	1	1	1	1	K,B,C,E	0	0	0	0	S	S	S	0.064	1.5	0.012
111	C2114	India	2006	0	1	1	0	0	1	1	1	0	1	1	1	1	1	K,B,C,E	1	1	1	0	S	S	S	6	>256	4
112	C2115	India	2006	0	1	1	0	0	1	1	1	0	1	1	1	1	1	K,B,C,E	1	1	1	0	S	S	R	12	>256	6
113	D15	India	2004	0	1	1	0	1	1	1	1	1	1	1	1	1	1	K	0	0	0	0	S	S	S	0.032	1.5	0.006
114	D30	India	2004	0	1	1	0	0	1	1	1	0	1	1	1	0	1	K,B,C,E,N	1	0	1	0	S	S	S	0.5	>256	0.19
115	D43	India	2004	0	1	1	0	0	1	1	1	0	1	1	1	1	1	K,B,C,E	0	0	1	0	S	S	S	0.5	>256	0.25
116	D188	India	2004	0	1	1	0	0	1	1	1	0	1	1	1	1	1	K,B,C,E	0	0	0	0	S	S	S	0.047	1.5	0.012
117	D193	India	2004	0	1	1	0	0	1	1	1	0	1	1	1	1	1	K,B,C,E	0	0	0	0	S	S	S	0.047	1.5	0.016
118	AS3358	Bangladesh	2003	0	1	1	0	1	1	1	1	0	1	1	1	1	1	K,B,C	0	0	0	0	S	S	S	0.047	2	0.012
119	AS3808	Bangladesh	2003	0	1	1	0	0	1	1	1	0	1	1	1	1	1	K,B,C,E	1	0	1	0	S	S	S	0.75	>256	0.38
120	AS4131	Bangladesh	2003	0	1	1	0	1	1	1	1	1	1	1	1	1	1	K,B	0	0	0	0	S	S	S	0.032	1.5	0.006
121	AS9188	Bangladesh	2003	0	1	1	0	1	1	1	1	1	1	1	1	1	1	K,B	0	0	0	0	S	S	S	0.047	2	0.012
122	AS9242	Bangladesh	2003	0	1	1	0	0	1	1	1	0	1	1	1	1	1	K,B,C,E	1	0	0	1	R	R	R	0.064	2	0.023
123	AS11702	Bangladesh	2003	0	1	1	0	0	1	1	1	0	1	1	1	1	1	K,B,C,E	0	0	1	1	R	R	R	0.75	>256	0.25
124	AS14974	Bangladesh	2003	0	1	1	0	1	1	1	0	1	1	1	1	1	1	K,F	0	0	0	0	S	S	S	0.047	2	0.012
125	AS17858	Bangladesh	2003	0	1	1	0	1	1	1	1	1	1	1	1	1	1	K,B	0	0	0	0	S	S	S	0.032	2	0.008
126	AS18977	Bangladesh	2003	0	1	1	0	1	1	1	1	1	1	1	1	1	1	K,B	0	0	0	0	S	S	S	0.047	2	0.012
127	AS19133	Bangladesh	2003	0	1	1	0	0	1	1	1	0	1	1	1	1	1	K,B,C,E	1	0	1	1	R	R	R	0.75	>256	0.25
128	AS21473	Bangladesh	2003	0	1	1	0	0	1	1	1	0	1	1	1	1	1	K,B,C,E	0	0	1	1	R	R	R	0.75	>256	0.25
129	AS27520	Bangladesh	2003	0	1	1	0	1	1	1	1	1	1	1	1	1	1	K,B	0	0	0	0	S	S	S	0.032	2	0.012
130	AS31279	Bangladesh	2003	0	1	1	0	0	1	1	1	0	1	1	1	1	1	K,B,C,E	1	0	1	1	R	R	R	0.75	>256	0.38
131	AS31348	Bangladesh	2003	0	1	1	0	0	1	1	1	0	1	1	1	1	1	K,B,C,E	0	0	0	1	R	R	R	0.094	2	0.023
132	AS31829	Bangladesh	2003	1	1	1	0	1	1	1	1	1	1	1	1	1	1	K	0	0	0	0	S	S	S	0.047	3	0.016
133	AS32308	Bangladesh	2003	0	1	1	0	0	1	1	1	0	1	1	1	1	1	K,B,C,E	1	0	1	0	R	S	R	0.75	>256	0.25
134	AS32420	Bangladesh	2003	0	1	1	0	0	1	1	1	0	1	1	1	1	1	K,B,C,E	0	0	1	1	R	R	R	0.75	>256	0.25
135	BL1	Pakistan	2003	0	1	1	0	0	1	1	1	0	1	1	1	0	1	K,B,C,E,N	1	0	1	1	R	R	R	0.5	>256	0.25
136	BL2	Pakistan	2003	0	1	1	0	0	1	1	1	0	1	1	1	1	1	K,B,C,E	0	0	0	1	R	R	R	0.064	4	0.015
137	BL15	Pakistan	2003	1	1	1	0	1	1	1	1	1	1	1	1	1	1	K	0	0	0	0	S	S	S	0.064	4	0.008
138	BL22	Pakistan	2003	0	1	1	0	1	1	1	1	1	1	1	1	1	1	K,B	0	0	0	0	S	S	S	0.064	4	0.032
139	BL31	Pakistan	2003	1	1	1	0	1	1	1	1	1	1	1	1	1	1	K	0	0	0	0	S	S	S	0.032	4	0.008
140	BL32	Pakistan	2003	0	1	1	0	1	1	1	1	1	1	1	1	1	1	K,B	0	0	0	0	S	S	S	0.125	8	0.015
141	BL42	Pakistan	2003	0	1	1	0	1	1	1	1	1	1	1	1	1	1	K,B	0	0	1	1	R	R	R	0.38	64	0.125
142	BL45	Pakistan	2003	1	1	1	0	1	1	1	1	1	1	1	1	1	1	K	0	0	0	0	S	S	S	0.064	8	0.008
143	BL47	Pakistan	2003	1	1	1	0	1	1	1	1	1	1	1	1	1	1	K	0	0	0	0	S	S	S	0.032	8	0.008
144	BL820	Pakistan	2003	1	1	1	0	1	1	1	1	1	1	1	1	1	1	K	0	0	0	0	S	S	S	0.047	1	0.047
145	BL2513	Pakistan	2003	0	1	1	0	0	1	1	1	0	1	1	1	1	1	K,B,C,E	1	0	1	0	S	S	S	0.5	>256	0.25
146	BL3723	Pakistan	2003	0	1	1	0	0	1	1	1	0	1	1	1	1	1	K,B,C,E	1	0	1	1	R	R	R	0.38	>256	0.25
147	BL3769	Pakistan	2003	0	1	1	0	0	1	1	1	0	1	1	1	1	1	K,B,C,E	1	0	1	1	R	R	R	0.5	>256	0.25
148	BL7415	Pakistan	2003	0	1	1	0	1	1	1	1	1	1	1	1	1	1	K,B	0	0	0	0	S	S	S	0.032	1	0.006
149	BL16599	Pakistan	2003	0	1	1	0	0	1	1	1	0	1	1	1	1	1	K,B,C,E	1	0	1	1	R	R	R	0.38	>256	0.19
150	BL17311	Pakistan	2003	1	1	1	0	1	1	1	1	1	1	1	1	1	1	K	0	0	0	0	S	S	S	0.032	1.5	0.006
151	BL21095	Pakistan	2003	0	1	1	0	1	1	1	1	1	1	1	1	1	1	K,B	1	0	1	1	R	R	R	0.5	>256	0.25
152	BL21801	Pakistan	2003	0	1	1	0	0	1	1	1	0	1	1	1	0	1	K,B,C,E,N	1	0	1	1	R	R	R	0.5	>256	0.25
153	DOMIC2	China	2002	0	1	1	0	1	1	1	1	0	1	1	1	1	1	K,B,C	0	0	0	0	S	S	S	0.064	4	0.032
154	DOMIC4	China	2002	0	1	1	0	1	1	1	1	0	1	1	1	1	1	K,B,C	0	0	0	0	S	S	S	0.032	4	0.032
155	DOMIC6	China	2002	0	1	1	0	1	1	1	1	0	1	1	1	1	1	K,B,C	0	0	0	0	S	S	S	0.064	4	0.032
156	DOMIC7	China	2002	0	1	1	0	1	1	1	1	0	1	1	1	1	1	K,B,C	0	0	0	0	S	S	S	0.064	4	0.032
157	DOMIC12	China	2002	0	1	1	0	1	1	1	1	0	1	1	1	1	1	K,B,C	0	0	0	0	S	S	S	0.032	4	0.008
158	DOMIC14	China	2002	1	1	1	1	1	1	1	1	1	1	1	1	1	1	Ancestoral	0	0	0	0	S	S	S	0.064	8	0.015
159	DOMIC26	China	2002	0	1	1	0	1	1	1	1	0	1	1	1	1	1	K,B,C	0	0	0	0	S	S	S	0.032	2	0.015
160	DOMIC34	China	2002	0	1	1	0	1	1	1	1	1	1	1	1	1	1	K,B	0	0	0	0	S	S	S	0.032	4	0.008
161	DOMIC36	China	2002	0	1	1	0	1	1	1	1	0	1	1	1	1	1	K,B,C	0	0	0	0	S	S	S	0.032	4	0.008
162	DOMIC38	China	2002	1	1	1	0	1	1	0	1	1	1	1	1	1	1	K,S	0	0	0	0	S	S	S	0.064	4	0.008
163	DOMIC40	China	2002	1	1	1	0	1	1	0	1	1	1	1	1	1	1	K,S	0	0	0	0	S	S	S	0.064	4	0.015
164	DOMIC42	China	2002	1	1	1	0	1	1	1	1	1	1	1	1	1	1	K	0	0	1	0	S	S	S	0.5	>256	0.25
165	DOMIC43	China	2002	1	1	1	1	1	1	1	1	1	1	1	1	1	1	Ancestoral	0	0	0	0	S	S	S	0.064	8	0.015
166	DOMIC46	China	2002	0	1	1	0	1	1	1	1	0	1	1	1	1	1	K,B,C	0	0	0	0	S	S	S	0.064	8	0.032
167	DOMIC47	China	2002	0	1	1	0	1	1	1	1	0	1	1	1	1	1	K,B,C	0	0	0	0	S	S	S	0.032	4	0.008
168	DOMIC51	China	2002	1	1	1	0	1	1	0	1	1	1	1	1	1	1	K,S	0	0	0	0	S	S	S	0.125	4	0.015
169	J24UM	Indonesia	2002	1	1	1	0	1	1	1	1	1	1	1	1	1	1	K	0	0	0	0	S	S	S	0.032	4	0.015
170	J26NM	Indonesia	2002	0	1	1	0	1	1	1	1	1	1	1	1	1	1	K,B	0	0	0	0	S	S	S	0.032	8	0.015
171	J38TM	Indonesia	2002	0	1	1	0	1	1	1	1	1	1	1	1	1	1	K,B	0	0	0	0	S	S	S	0.032	4	0.015
172	J43RM	Indonesia	2002	0	1	1	0	1	1	1	1	1	1	1	1	1	1	K,B	0	0	0	0	S	S	S	0.032	4	0.015
173	J70YM	Indonesia	2002	1	1	1	0	1	1	1	1	1	1	1	1	1	1	K	0	0	0	0	S	S	S	0.032	4	0.015
174	J76YM	Indonesia	2002	0	1	1	0	1	1	1	1	1	1	1	1	1	1	K,B	0	0	0	0	S	S	S	0.032	4	0.032
175	J80YM	Indonesia	2002	1	1	1	0	1	1	1	1	1	1	1	1	1	1	K	0	0	0	0	S	S	S	0.032	4	0.015
176	J120XM	Indonesia	2002	1	1	1	0	1	1	1	1	1	1	1	1	1	1	K	0	0	0	0	S	S	S	0.032	8	0.008
177	J193SM	Indonesia	2002	1	1	1	0	1	1	1	1	1	1	1	1	1	1	K	0	0	0	0	S	S	S	0.032	4	0.015
178	J348BM	Indonesia	2002	0	1	1	0	1	1	1	1	0	1	1	1	1	1	K,B,C	0	0	0	0	S	S	S	0.032	4	0.015
179	J359BM	Indonesia	2002	0	1	1	0	1	1	1	1	1	1	1	1	1	1	K,B	0	0	0	0	S	S	S	0.064	4	0.015
180	J522AM	Indonesia	2002	1	1	1	0	1	1	1	1	1	1	1	1	1	1	K	0	0	0	0	S	S	S	0.032	4	0.015
181	J534AM	Indonesia	2002	0	1	1	0	1	1	1	1	1	1	1	1	1	1	K,B	0	0	0	0	S	S	S	0.032	4	0.015
182	J2018XM	Indonesia	2002	0	1	1	0	1	1	1	1	1	1	1	1	1	1	K,B	0	0	0	0	S	S	S	0.064	8	0.015
183	L54	Laos	2000	0	1	1	0	1	1	0	1	0	1	1	1	1	1	K,B,C,S	0	0	0	0	S	S	S	0.125	4	0.012
184	L141	Laos	2000	1	1	1	0	1	1	1	1	1	1	1	1	1	1	K	0	0	0	0	S	S	S	0.064	4	0.016
185	L204	Laos	2000	0	1	1	0	1	1	1	1	1	1	1	1	1	1	K,B	0	0	0	0	S	S	S	0.125	4	0.012
186	L250	Laos	2000	0	1	1	0	0	1	1	1	0	1	1	1	1	0	K,B,C,E	0	0	0	0	S	S	S	0.032	4	0.008
187	L286	Laos	2000	0	1	1	0	1	1	1	1	1	1	1	1	1	1	K,B	0	0	0	1	R	R	R	0.032	4	0.012
188	L307	Laos	2000	0	1	1	0	1	1	1	1	1	1	1	1	1	1	K,B	0	0	0	0	S	S	S	0.032	4	0.012
189	L310	Laos	2000	0	1	1	0	0	1	1	1	0	1	1	1	1	1	K,B,C,E	0	0	0	1	R	R	R	0.032	4	0.008
190	L315	Laos	2000	0	1	1	0	0	1	1	1	0	1	1	1	1	1	K,B,C,E	0	0	0	1	R	R	R	0.032	4	0.008
191	L350	Laos	2000	0	1	1	0	1	1	1	1	1	1	1	1	1	1	K,B	0	0	0	0	S	S	S	0.032	4	0.016
192	L380	Laos	2000	0	1	1	0	1	1	1	1	1	1	1	1	1	1	K,B	0	0	0	0	S	S	S	0.032	4	0.008
193	L398	Laos	2000	0	1	1	0	0	1	1	1	0	1	1	1	1	1	K,B,C,E	0	0	0	1	R	R	R	0.032	4	0.008
194	L450	Laos	2000	0	1	1	0	1	1	1	1	1	1	1	1	1	1	K,B	0	0	0	0	S	S	S	0.064	8	0.016
195	L457	Laos	2000	1	1	1	0	1	1	1	1	1	1	1	1	1	1	K	0	0	0	0	S	S	S	0.032	4	0.012
196	L541	Laos	2000	0	1	1	0	1	1	1	1	1	1	1	1	1	1	K,B	0	0	0	0	S	S	S	0.032	4	0.008
197	L545	Laos	2000	0	1	1	0	1	1	0	1	1	1	1	1	1	1	K,B,C,S	0	0	0	0	S	S	S	0.032	4	0.008
198	L599	Laos	2000	0	1	1	0	1	1	1	1	1	1	1	1	1	1	K,B	0	0	0	0	S	S	S	0.032	4	0.012
199	L607	Laos	2000	0	1	1	0	0	1	1	1	0	1	1	1	1	1	K,B,C,E	0	0	0	1	R	R	R	0.032	4	0.012
200	L616	Laos	2000	0	1	1	0	0	1	1	1	0	1	1	1	1	1	K,B,C,E	0	0	0	1	R	R	R	0.032	4	0.008
201	L1052	Laos	2000	1	1	1	0	1	1	1	1	1	1	1	1	1	1	K	0	0	0	0	S	S	S	0.032	4	0.008
202	L1059	Laos	2000	1	1	1	0	1	1	1	1	1	1	1	1	1	1	K	0	0	0	0	S	S	S	0.032	4	0.008
203	UI5106	Laos	2000	0	1	1	0	0	1	1	1	0	1	1	1	1	1	K,B,C,E	1	0	1	1	R	R	R	0.25	>256	0.064
204	ED8	Nepal	2003	0	1	1	0	0	1	1	1	0	1	1	1	1	1	K,B,C,E	0	0	0	0	S	S	S	0.19	8	0.125
205	ED20	Nepal	2003	0	1	1	0	0	1	1	1	0	1	1	1	0	1	K,B,C,E,N	1	0	1	0	S	S	S	0.5	>256	0.38
206	ED22	Nepal	2003	0	1	1	0	1	1	1	1	1	1	1	1	1	1	K,B	0	0	0	0	S	S	S	0.032	2	0.012
207	ED38	Nepal	2003	0	1	1	0	1	1	1	1	1	1	1	1	1	1	K,B	0	0	0	0	S	S	S	0.032	1.5	0.008
208	ED41	Nepal	2003	0	1	1	0	1	1	1	1	1	1	1	1	1	1	K,B	0	0	0	0	S	S	S	0.032	2	0.012
209	ED46	Nepal	2003	1	1	1	0	1	1	1	1	1	1	1	1	1	1	K	0	0	0	0	S	S	S	0.047	2	0.016
210	ED59	Nepal	2003	0	1	1	0	1	1	1	1	1	1	1	1	1	1	K,B	0	0	0	0	S	S	S	0.032	2	0.012
211	ED69	Nepal	2003	0	1	1	0	0	1	1	1	0	1	1	1	0	1	K,B,C,E,N	0	0	1	0	S	S	S	0.5	>256	0.38
212	ED76	Nepal	2003	1	1	1	0	1	1	1	1	1	1	1	1	1	1	K	0	0	0	0	S	S	S	0.047	2	0.023
213	ED102	Nepal	2003	0	1	1	0	1	1	1	1	1	1	1	1	1	1	K,B	0	0	0	0	S	S	S	0.032	2	0.012
214	ED108	Nepal	2003	0	1	1	0	1	1	1	1	1	1	1	1	1	1	K,B	0	0	0	0	S	S	S	0.032	1.5	0.047
215	ED110	Nepal	2003	0	1	1	0	1	1	1	1	1	1	1	1	1	1	K,B	0	0	0	0	S	S	S	0.047	2	0.012
216	ED114	Nepal	2003	0	1	1	0	0	1	1	1	0	1	1	1	0	1	K,B,C,E,N	1	0	1	0	S	S	S	0.5	>256	0.5
217	ED134	Nepal	2003	0	1	1	0	1	1	1	1	1	1	1	1	1	1	K,B	0	0	0	0	S	S	S	0.032	1.5	0.016
218	A922	India (S.Paratyphi A)	2005	1	1	1	1	1	1	0	0	1	1	1	1	1	1	S,F	0	0	-	-	-	-	-	-	-	-
219	B418	India (S.Paratyphi A)	2005	1	1	1	1	1	1	0	0	1	1	1	1	1	1	S,F	0	0	-	-	-	-	-	-	-	-
220	B964	India (S.Paratyphi A)	2005	1	1	1	1	1	1	0	0	1	1	1	1	1	1	S,F	0	0	-	-	-	-	-	-	-	-
221	B970	India (S.Paratyphi A)	2005	1	1	1	1	1	1	0	0	1	1	1	1	1	1	S,F	0	0	-	-	-	-	-	-	-	-
222	B1041	India (S.Paratyphi A)	2005	1	1	1	1	1	1	0	0	1	1	1	1	1	1	S,F	0	0	-	-	-	-	-	-	-	-
223	B1300	India (S.Paratyphi A)	2005	1	1	1	1	1	1	0	0	1	1	1	1	1	1	S,F	0	0	-	-	-	-	-	-	-	-
224	B1348	India (S.Paratyphi A)	2005	1	1	1	1	1	1	0	0	1	1	1	1	1	1	S,F	0	0	-	-	-	-	-	-	-	-
225	B1357	India (S.Paratyphi A)	2005	1	1	1	1	1	1	0	0	1	1	1	1	1	1	S,F	0	0	-	-	-	-	-	-	-	-
226	B1364	India (S.Paratyphi A)	2005	1	1	1	1	1	1	0	0	1	1	1	1	1	1	S,F	0	0	-	-	-	-	-	-	-	-
227	B1378	India (S.Paratyphi A)	2005	1	1	1	1	1	1	0	0	1	1	1	1	1	1	S,F	0	0	-	-	-	-	-	-	-	-
