# Supplementary material for: Identification of Salmonella enterica Serovar Typhi Genotypes by Use of Rapid Multiplex Ligation-Dependent Probe Amplification
Source: J Clin Microbiol. 2013 Sep;51(9):2950–8. doi: 10.1128/JCM.01010-13 (PMC3754622; doi:10.1128/JCM.01010-13)
Supplement: Supplemental material [file JCM.01010-13_zjm999092769so2.xlsx]

## Sheet: Sheet1
Table S2. Comparison of MLPA and SNP genotyping
Number	Strain ID	Country	Haplotype by goldengate	Predicted indels	Indels detected by MLPA
1	113	Viet Nam	H1	K,B	K,B
2	9019	Viet Nam	H58	K,B,C,E	K,BC,E
3	2694	Viet Nam	H58	K,B,C,E	K,BC,E
4	4313	Viet Nam	H58	K,B,C,E	K,BC,E
5	5623	Viet Nam	H58	K,B,C,E	K,BC,E
6	8071	Viet Nam	H58	K,B,C,E	K,BC,E
7	8699	Viet Nam	H58	K,B,C,E	K,BC,E
8	8951	Viet Nam	H58	K,B,C,E	K,BC,E
9	9183	Viet Nam	H58	K,B,C,E	K,BC,E
10	14635	Viet Nam	H58	K,B,C,E	K,BC,E
11	14308	Viet Nam	H58	K,B,C,E	K,BC,E
12	dty1-94	Viet Nam	H58	K,B,C,E	K,BC,E
13	ipt96	Viet Nam	H58	K,B,C,E	K,BC,E
14	as250	Viet Nam	H58	K,B,C,E	K,BC,E
15	as252	Viet Nam	H58	K,B,C,E	K,BC,E
16	pty5	Viet Nam	H58	K,B,C,E	K,BC,E
17	ct111	Viet Nam	H58	K,B,C,E	K,BC,E
18	ct113	Viet Nam	H1	K,B	K,B
19	ct117	Viet Nam	H1	K,B	K,B
20	ct119	Viet Nam	H58	K,B,C,E	K,B,C,E
21	ct143	Viet Nam	H58	K,B,C,E	K,B,C,E
22	ct147	Viet Nam	H58	K,B,C,E	K,B,C,E
23	DT2	Viet Nam	H58	K,B,C,E	K,B,C,E
24	DT47	Viet Nam	H58	K,B,C,E	K,B,C,E
25	HTD810	Viet Nam	H58	K,B,C,E	K,B,C,E
26	HTD798	Viet Nam	H58	K,B,C,E	K,B,C,E
27	AG 25	Viet Nam	H58	K,B,C,E	K,B,C,E
28	AG 33	Viet Nam	H58	K,B,C,E	K,B,C,E
29	AG 45	Viet Nam	H58	K,B,C,E	K,B,C,E
30	AG 53	Viet Nam	H58	K,B,C,E	K,B,C,E
31	Ly Van Tan	Viet Nam	H58	K,B,C,E	K,B,C,E
32	AG 336	Viet Nam	H58	K,B,C,E	K,B,C,E
33	AG 26	Viet Nam	H58	K,B,C,E	K,B,C,E
34	AG 112	Viet Nam	H58	K,B,C,E	K,B,C,E
35	AG 152	Viet Nam	H58	K,B,C,E	K,B,C,E
36	AG 165	Viet Nam	H58	K,B,C,E	K,B,C,E
37	AG 169	Viet Nam	H58	K,B,C,E	K,B,C,E
38	AG 175	Viet Nam	H58	K,B,C,E	K,B,C,E
39	V04844	Viet Nam	H58	K,B,C,E	K,B,C,E
40	V07641	Viet Nam	H58	K,B,C,E	K,B,C,E
41	TY5909	Viet Nam	H58	K,B,C,E	K,B,C,E
42	10877	Viet Nam	H58	K,B,C,E	K,B,C,E
43	7560	Viet Nam	H58	K,B,C,E	K,B,C,E
44	AG3	Viet Nam	H58	K,B,C,E	K,B,C,E
45	10880	Viet Nam	H58	K,B,C,E	K,B,C,E
46	D15	India	H50	K,F	K
47	D43	India	H58	K,B,C,E	K,B,C,E
48	B116	India	H58	K,B,C,E	K,B,C,E
49	D186	India	H58	K,B,C,E	K,B,C,E
50	E48	India	H58	K,B,C,E	K,B,C,E
51	J-80YM	Indonesia	H50	K,F	K
52	J-359BM	Indonesia	H59	K,B	K,B
53	J-2018XM	Indonesia	H59	K,B	K,B
54	BL16599	Pakistan	H58	K,B,C,E	K,B,C,E
55	BL21095	Pakistan	H42	K,B	K,B
56	BL3723	Pakistan	H58	K,B,C,E	K,B,C,E
57	BL2513	Pakistan	H58	K,B,C,E	K,B,C,E
58	BL820	Pakistan	H50	K,F	K
59	Doni C4	China	H52	K,B,C,S	K,B,C
60	Doni C26	China	H52	K,B,C,S	K,B,C
61	Doni C36	China	H52	K,B,C,S	K,B,C
62	Doni C42	China	H50	K,F	K
63	DoniC51	China	H50	K,F	K,S
64	AS-3808	Bangladesh	H58	K,B,C,E	K,B,C,E
65	AS-9242	Bangladesh	H58	K,B,C,E	K,B,C,E
66	AS31279	Bangladesh	H58	K,B,C,E	K,B,C,E
67	AS32308	Bangladesh	H58	K,B,C,E	K,B,C,E
68	AS18977	Bangladesh	H42	K,B	K,B
69	L54	Laos	H52	K,B,C,S	K,B,C,S
70	L250	Laos	H52	K,B,C,S	K,B,C,D
71	L599	Laos	H1	K,B	K,B
72	L380	Laos	H1	K,B	K,B
73	UI-5106	Laos	H58	K,B,C,E	K,B,C,E
